# Supplementary material for: Suppression of SENP3 enhances macrophage alternative activation by mediating IRF4 de-SUMOylation in ESCC progression
Source: Cell Commun Signal. 2024 Aug 9;22:395. doi: 10.1186/s12964-024-01770-z (PMC11312810; doi:10.1186/s12964-024-01770-z)
Supplement: Supplementary file 4 — Supplementary Material 4. [file 12964_2024_1770_MOESM4_ESM.zip]

Archive with 536 entries (454 files):
- SENP3 TAM WB/WB-Figure1/
- SENP3 TAM WB/WB-Figure1/Fig1B/
- SENP3 TAM WB/WB-Figure1/Fig1B/ACTB/
- SENP3 TAM WB/WB-Figure1/Fig1B/ACTB/5.Tif
- SENP3 TAM WB/WB-Figure1/Fig1B/ACTB/5-16.Tif
- SENP3 TAM WB/WB-Figure1/Fig1B/ACTB/M.Tif
- SENP3 TAM WB/WB-Figure1/Fig1B/SENP3/
- SENP3 TAM WB/WB-Figure1/Fig1B/SENP3/4.Tif
- SENP3 TAM WB/WB-Figure1/Fig1B/SENP3/4-16.Tif
- SENP3 TAM WB/WB-Figure1/Fig1B/SENP3/M.Tif
- SENP3 TAM WB/WB-Figure1/Fig1B/╨┬╜¿╬─╝■╝╨/
- SENP3 TAM WB/WB-Figure4/
- SENP3 TAM WB/WB-Figure4/A IRF4 SENP3 co-IP/
- SENP3 TAM WB/WB-Figure4/A IRF4 SENP3 co-IP/2023-01-18 IRF4 SENP3 CO-IP/
- SENP3 TAM WB/WB-Figure4/A IRF4 SENP3 co-IP/2023-01-18 IRF4 SENP3 CO-IP/INPUT ACT M.Tif
- SENP3 TAM WB/WB-Figure4/A IRF4 SENP3 co-IP/2023-01-18 IRF4 SENP3 CO-IP/INPUT ACT.Tif
- SENP3 TAM WB/WB-Figure4/A IRF4 SENP3 co-IP/2023-01-18 IRF4 SENP3 CO-IP/INPUT ACTIN/
- SENP3 TAM WB/WB-Figure4/A IRF4 SENP3 co-IP/2023-01-18 IRF4 SENP3 CO-IP/INPUT ACTIN/INPUT ACT M.Tif
- SENP3 TAM WB/WB-Figure4/A IRF4 SENP3 co-IP/2023-01-18 IRF4 SENP3 CO-IP/INPUT ACTIN/INPUT ACT.Tif
- SENP3 TAM WB/WB-Figure4/A IRF4 SENP3 co-IP/2023-01-18 IRF4 SENP3 CO-IP/INPUT FLAG IRF4/
- SENP3 TAM WB/WB-Figure4/A IRF4 SENP3 co-IP/2023-01-18 IRF4 SENP3 CO-IP/INPUT FLAG IRF4/INPUT FLAG IRF4 2.8S 0126.Tif
- SENP3 TAM WB/WB-Figure4/A IRF4 SENP3 co-IP/2023-01-18 IRF4 SENP3 CO-IP/INPUT FLAG IRF4/INPUT FLAG IRF4 2.8S M 0126.Tif
- SENP3 TAM WB/WB-Figure4/A IRF4 SENP3 co-IP/2023-01-18 IRF4 SENP3 CO-IP/INPUT FLAG IRF4/INPUT FLAG IRF4 3.1S 0126.Tif
- SENP3 TAM WB/WB-Figure4/A IRF4 SENP3 co-IP/2023-01-18 IRF4 SENP3 CO-IP/INPUT FLAG IRF4/INPUT FLAG IRF4 3.1S M 0126.Tif
- SENP3 TAM WB/WB-Figure4/A IRF4 SENP3 co-IP/2023-01-18 IRF4 SENP3 CO-IP/INPUT IRF4 0.4S.Tif
- SENP3 TAM WB/WB-Figure4/A IRF4 SENP3 co-IP/2023-01-18 IRF4 SENP3 CO-IP/INPUT IRF4 m 0.4S.Tif
- SENP3 TAM WB/WB-Figure4/A IRF4 SENP3 co-IP/2023-01-18 IRF4 SENP3 CO-IP/INPUT MYC SENP3/
- SENP3 TAM WB/WB-Figure4/A IRF4 SENP3 co-IP/2023-01-18 IRF4 SENP3 CO-IP/INPUT MYC SENP3/2 INPUT MYC SENP3 2.0S 0120.Tif
- SENP3 TAM WB/WB-Figure4/A IRF4 SENP3 co-IP/2023-01-18 IRF4 SENP3 CO-IP/INPUT MYC SENP3/2 INPUT MYC SENP3 M 2.0S 0120.Tif
- SENP3 TAM WB/WB-Figure4/A IRF4 SENP3 co-IP/2023-01-18 IRF4 SENP3 CO-IP/INPUT MYC SENP3/INPUT MYC SENP3 1.0S 0120.Tif
- SENP3 TAM WB/WB-Figure4/A IRF4 SENP3 co-IP/2023-01-18 IRF4 SENP3 CO-IP/INPUT MYC SENP3/INPUT MYC SENP3 1.8S 0120.Tif
- SENP3 TAM WB/WB-Figure4/A IRF4 SENP3 co-IP/2023-01-18 IRF4 SENP3 CO-IP/INPUT MYC SENP3/INPUT MYC SENP3 2.0S 0120.Tif
- SENP3 TAM WB/WB-Figure4/A IRF4 SENP3 co-IP/2023-01-18 IRF4 SENP3 CO-IP/INPUT MYC SENP3/INPUT MYC SENP3 3.0S 0120.Tif
- SENP3 TAM WB/WB-Figure4/A IRF4 SENP3 co-IP/2023-01-18 IRF4 SENP3 CO-IP/INPUT MYC SENP3/INPUT MYC SENP3 M 1.0S 0120.Tif
- SENP3 TAM WB/WB-Figure4/A IRF4 SENP3 co-IP/2023-01-18 IRF4 SENP3 CO-IP/INPUT MYC SENP3/INPUT MYC SENP3 M 1.8S 0120.Tif
- SENP3 TAM WB/WB-Figure4/A IRF4 SENP3 co-IP/2023-01-18 IRF4 SENP3 CO-IP/INPUT MYC SENP3/INPUT MYC SENP3 M 2.0S 0120.Tif
- SENP3 TAM WB/WB-Figure4/A IRF4 SENP3 co-IP/2023-01-18 IRF4 SENP3 CO-IP/INPUT MYC SENP3/INPUT MYC SENP3 M 3.0S 0120.Tif
- SENP3 TAM WB/WB-Figure4/A IRF4 SENP3 co-IP/2023-01-18 IRF4 SENP3 CO-IP/IP FLAG IRF4/
- SENP3 TAM WB/WB-Figure4/A IRF4 SENP3 co-IP/2023-01-18 IRF4 SENP3 CO-IP/IP FLAG IRF4/IP IRF4 0.3S 0121.Tif
- SENP3 TAM WB/WB-Figure4/A IRF4 SENP3 co-IP/2023-01-18 IRF4 SENP3 CO-IP/IP FLAG IRF4/IP IRF4 m 0.3S 0121.Tif
- SENP3 TAM WB/WB-Figure4/A IRF4 SENP3 co-IP/2023-01-18 IRF4 SENP3 CO-IP/IP FLAG MYC/
- SENP3 TAM WB/WB-Figure4/A IRF4 SENP3 co-IP/2023-01-18 IRF4 SENP3 CO-IP/IP FLAG MYC/IP MYC SENP3 10S 0121.Tif
- SENP3 TAM WB/WB-Figure4/A IRF4 SENP3 co-IP/2023-01-18 IRF4 SENP3 CO-IP/IP FLAG MYC/IP MYC SENP3 20S 0121.Tif
- SENP3 TAM WB/WB-Figure4/A IRF4 SENP3 co-IP/2023-01-18 IRF4 SENP3 CO-IP/IP FLAG MYC/IP MYC SENP3 20S 0126.Tif
- SENP3 TAM WB/WB-Figure4/A IRF4 SENP3 co-IP/2023-01-18 IRF4 SENP3 CO-IP/IP FLAG MYC/IP MYC SENP3 20S M 0126.Tif
- SENP3 TAM WB/WB-Figure4/A IRF4 SENP3 co-IP/2023-01-18 IRF4 SENP3 CO-IP/IP FLAG MYC/IP MYC SENP3 30S 0126.Tif
- SENP3 TAM WB/WB-Figure4/A IRF4 SENP3 co-IP/2023-01-18 IRF4 SENP3 CO-IP/IP FLAG MYC/IP MYC SENP3 30S M 0126.Tif
- SENP3 TAM WB/WB-Figure4/A IRF4 SENP3 co-IP/2023-01-18 IRF4 SENP3 CO-IP/IP FLAG MYC/IP MYC SENP3 40S 0126.Tif
- SENP3 TAM WB/WB-Figure4/A IRF4 SENP3 co-IP/2023-01-18 IRF4 SENP3 CO-IP/IP FLAG MYC/IP MYC SENP3 40S M 0126.Tif
- SENP3 TAM WB/WB-Figure4/A IRF4 SENP3 co-IP/2023-01-18 IRF4 SENP3 CO-IP/IP FLAG MYC/IP MYC SENP3 50S 0126.Tif
- SENP3 TAM WB/WB-Figure4/A IRF4 SENP3 co-IP/2023-01-18 IRF4 SENP3 CO-IP/IP FLAG MYC/IP MYC SENP3 50S M 0126.Tif
- SENP3 TAM WB/WB-Figure4/A IRF4 SENP3 co-IP/2023-01-18 IRF4 SENP3 CO-IP/IP FLAG MYC/IP MYC SENP3 M 10S 0121.Tif
- SENP3 TAM WB/WB-Figure4/A IRF4 SENP3 co-IP/2023-01-18 IRF4 SENP3 CO-IP/IP FLAG MYC/IP MYC SENP3 M 20S 0121.Tif
- SENP3 TAM WB/WB-Figure4/A IRF4 SENP3 co-IP/2023-01-18 IRF4 SENP3 CO-IP/IP-FLAG IB IRF4  M 0.1S 0120.Tif
- SENP3 TAM WB/WB-Figure4/A IRF4 SENP3 co-IP/2023-01-18 IRF4 SENP3 CO-IP/IP-FLAG IB IRF4 0.1S 0120.Tif
- SENP3 TAM WB/WB-Figure4/A IRF4 SENP3 co-IP/2023-01-18 IRF4 SENP3 CO-IP/IP-FLAG IB IRF4 0.2S 0120.Tif
- SENP3 TAM WB/WB-Figure4/A IRF4 SENP3 co-IP/2023-01-18 IRF4 SENP3 CO-IP/IP-FLAG IB IRF4 0.3S 0120.Tif
- SENP3 TAM WB/WB-Figure4/A IRF4 SENP3 co-IP/2023-01-18 IRF4 SENP3 CO-IP/IP-FLAG IB IRF4 0.6S.Tif
- SENP3 TAM WB/WB-Figure4/A IRF4 SENP3 co-IP/2023-01-18 IRF4 SENP3 CO-IP/IP-FLAG IB IRF4 0.9A.Tif
- SENP3 TAM WB/WB-Figure4/A IRF4 SENP3 co-IP/2023-01-18 IRF4 SENP3 CO-IP/IP-FLAG IB IRF4 1.3S 0120.Tif
- SENP3 TAM WB/WB-Figure4/A IRF4 SENP3 co-IP/2023-01-18 IRF4 SENP3 CO-IP/IP-FLAG IB IRF4 2 2S.Tif
- SENP3 TAM WB/WB-Figure4/A IRF4 SENP3 co-IP/2023-01-18 IRF4 SENP3 CO-IP/IP-FLAG IB IRF4 -2 2S.Tif
- SENP3 TAM WB/WB-Figure4/A IRF4 SENP3 co-IP/2023-01-18 IRF4 SENP3 CO-IP/IP-FLAG IB IRF4 2.3S 0120.Tif
- SENP3 TAM WB/WB-Figure4/A IRF4 SENP3 co-IP/2023-01-18 IRF4 SENP3 CO-IP/IP-FLAG IB IRF4 2.5S 0120.Tif
- SENP3 TAM WB/WB-Figure4/A IRF4 SENP3 co-IP/2023-01-18 IRF4 SENP3 CO-IP/IP-FLAG IB IRF4 3.3S 0120.Tif
- SENP3 TAM WB/WB-Figure4/A IRF4 SENP3 co-IP/2023-01-18 IRF4 SENP3 CO-IP/IP-FLAG IB IRF4 4.3S 0120.Tif
- SENP3 TAM WB/WB-Figure4/A IRF4 SENP3 co-IP/2023-01-18 IRF4 SENP3 CO-IP/IP-FLAG IB IRF4 M 0.2S 0120.Tif
- SENP3 TAM WB/WB-Figure4/A IRF4 SENP3 co-IP/2023-01-18 IRF4 SENP3 CO-IP/IP-FLAG IB IRF4 M 0.3S 0120.Tif
- SENP3 TAM WB/WB-Figure4/A IRF4 SENP3 co-IP/2023-01-18 IRF4 SENP3 CO-IP/IP-FLAG IB IRF4 m 0.6S.Tif
- SENP3 TAM WB/WB-Figure4/A IRF4 SENP3 co-IP/2023-01-18 IRF4 SENP3 CO-IP/IP-FLAG IB IRF4 m 0.9S.Tif
- SENP3 TAM WB/WB-Figure4/A IRF4 SENP3 co-IP/2023-01-18 IRF4 SENP3 CO-IP/IP-FLAG IB IRF4 M 1.3S 0120.Tif
- SENP3 TAM WB/WB-Figure4/A IRF4 SENP3 co-IP/2023-01-18 IRF4 SENP3 CO-IP/IP-FLAG IB IRF4 M 2.3S 0120.Tif
- SENP3 TAM WB/WB-Figure4/A IRF4 SENP3 co-IP/2023-01-18 IRF4 SENP3 CO-IP/IP-FLAG IB IRF4 M 2.5S 0120.Tif
- SENP3 TAM WB/WB-Figure4/A IRF4 SENP3 co-IP/2023-01-18 IRF4 SENP3 CO-IP/IP-FLAG IB IRF4 M 3.3S 0120.Tif
- SENP3 TAM WB/WB-Figure4/A IRF4 SENP3 co-IP/2023-01-18 IRF4 SENP3 CO-IP/IP-FLAG IB IRF4 M 4.3S 0120.Tif
- SENP3 TAM WB/WB-Figure4/A IRF4 SENP3 co-IP/2023-01-18 IRF4 SENP3 CO-IP/IP-FLAG IB IRF4 m-2 2S.Tif
- SENP3 TAM WB/WB-Figure4/A IRF4 SENP3 co-IP/Figure 5B.ai
- SENP3 TAM WB/WB-Figure4/A IRF4 SENP3 co-IP/Figure 5B.psd
- SENP3 TAM WB/WB-Figure4/A IRF4 SENP3 co-IP/Figure 5B╡─╕▒▒╛.ai
- SENP3 TAM WB/WB-Figure4/B M0 M2 EndoIP/
- SENP3 TAM WB/WB-Figure4/B M0 M2 EndoIP/2023-02-14 ─┌╘┤IP shNC shSENP3 IRF4/
- SENP3 TAM WB/WB-Figure4/B M0 M2 EndoIP/2023-02-14 ─┌╘┤IP shNC shSENP3 IRF4/INPUT IRF4/
- SENP3 TAM WB/WB-Figure4/B M0 M2 EndoIP/2023-02-14 ─┌╘┤IP shNC shSENP3 IRF4/INPUT IRF4/INPUT IRF4 10S 0124.Tif
- SENP3 TAM WB/WB-Figure4/B M0 M2 EndoIP/2023-02-14 ─┌╘┤IP shNC shSENP3 IRF4/INPUT IRF4/INPUT IRF4 10S M 0124.Tif
- SENP3 TAM WB/WB-Figure4/B M0 M2 EndoIP/2023-02-14 ─┌╘┤IP shNC shSENP3 IRF4/INPUT SENP3/
- SENP3 TAM WB/WB-Figure4/B M0 M2 EndoIP/2023-02-14 ─┌╘┤IP shNC shSENP3 IRF4/INPUT SENP3/INPUT SENP3 10S 0214.Tif
- SENP3 TAM WB/WB-Figure4/B M0 M2 EndoIP/2023-02-14 ─┌╘┤IP shNC shSENP3 IRF4/INPUT SENP3/INPUT SENP3 10S M 0214.Tif
- SENP3 TAM WB/WB-Figure4/B M0 M2 EndoIP/2023-02-14 ─┌╘┤IP shNC shSENP3 IRF4/INPUT SENP3/INPUT SENP3 15S 0214.Tif
- SENP3 TAM WB/WB-Figure4/B M0 M2 EndoIP/2023-02-14 ─┌╘┤IP shNC shSENP3 IRF4/INPUT SENP3/INPUT SENP3 15S M 0214 .Tif
- SENP3 TAM WB/WB-Figure4/B M0 M2 EndoIP/2023-02-14 ─┌╘┤IP shNC shSENP3 IRF4/INPUT SENP3/INPUT SENP3 5S 0214.Tif
- SENP3 TAM WB/WB-Figure4/B M0 M2 EndoIP/2023-02-14 ─┌╘┤IP shNC shSENP3 IRF4/INPUT SENP3/INPUT SENP3 5S M 0214.Tif
- SENP3 TAM WB/WB-Figure4/B M0 M2 EndoIP/2023-02-14 ─┌╘┤IP shNC shSENP3 IRF4/INPUT SENP3/INPUT SENP3 7S 0214.Tif
- SENP3 TAM WB/WB-Figure4/B M0 M2 EndoIP/2023-02-14 ─┌╘┤IP shNC shSENP3 IRF4/INPUT SENP3/INPUT SENP3 7S M 0214.Tif
- SENP3 TAM WB/WB-Figure4/B M0 M2 EndoIP/2023-02-14 ─┌╘┤IP shNC shSENP3 IRF4/INPUT SENP3/INPUT SENP3 9S 0214.Tif
- SENP3 TAM WB/WB-Figure4/B M0 M2 EndoIP/2023-02-14 ─┌╘┤IP shNC shSENP3 IRF4/INPUT SENP3/INPUT SENP3 9S M 0214.Tif
- SENP3 TAM WB/WB-Figure4/B M0 M2 EndoIP/2023-02-14 ─┌╘┤IP shNC shSENP3 IRF4/INPUT SUMO23/
- SENP3 TAM WB/WB-Figure4/B M0 M2 EndoIP/2023-02-14 ─┌╘┤IP shNC shSENP3 IRF4/INPUT SUMO23/INPUT SUMO 23 40S 0214.Tif
- SENP3 TAM WB/WB-Figure4/B M0 M2 EndoIP/2023-02-14 ─┌╘┤IP shNC shSENP3 IRF4/INPUT SUMO23/INPUT SUMO 23 40S M 0214.Tif
- SENP3 TAM WB/WB-Figure4/B M0 M2 EndoIP/2023-02-14 ─┌╘┤IP shNC shSENP3 IRF4/IP IRF4/
- SENP3 TAM WB/WB-Figure4/B M0 M2 EndoIP/2023-02-14 ─┌╘┤IP shNC shSENP3 IRF4/IP IRF4/IP IRF4 0214 15S.Tif
- SENP3 TAM WB/WB-Figure4/B M0 M2 EndoIP/2023-02-14 ─┌╘┤IP shNC shSENP3 IRF4/IP IRF4/IP IRF4 0214 M 15S.Tif
- SENP3 TAM WB/WB-Figure4/B M0 M2 EndoIP/2023-02-14 ─┌╘┤IP shNC shSENP3 IRF4/IP SUMO23/
- SENP3 TAM WB/WB-Figure4/B M0 M2 EndoIP/2023-02-14 ─┌╘┤IP shNC shSENP3 IRF4/IP SUMO23/IP SUMO23 10S 0214.Tif
- SENP3 TAM WB/WB-Figure4/B M0 M2 EndoIP/2023-02-14 ─┌╘┤IP shNC shSENP3 IRF4/IP SUMO23/IP SUMO23 10S M 0214.Tif
- SENP3 TAM WB/WB-Figure4/B M0 M2 EndoIP/2023-02-14 ─┌╘┤IP shNC shSENP3 IRF4/IP SUMO23/IP SUMO23 20S 0214.Tif
- SENP3 TAM WB/WB-Figure4/B M0 M2 EndoIP/2023-02-14 ─┌╘┤IP shNC shSENP3 IRF4/IP SUMO23/IP SUMO23 20S M 0214.Tif
- SENP3 TAM WB/WB-Figure4/B M0 M2 EndoIP/2023-02-14 ─┌╘┤IP shNC shSENP3 IRF4/IP SUMO23/IP SUMO23 5S 0214.Tif
- SENP3 TAM WB/WB-Figure4/B M0 M2 EndoIP/2023-02-14 ─┌╘┤IP shNC shSENP3 IRF4/IP SUMO23/IP SUMO23 5S M 0214.Tif
- SENP3 TAM WB/WB-Figure4/B M0 M2 EndoIP/2023-02-14 ─┌╘┤IP shNC shSENP3 IRF4/IP SUMO23/╨┬╜¿╬─╝■╝╨/
- SENP3 TAM WB/WB-Figure4/B M0 M2 EndoIP/2023-02-16 ─┌╘┤IP shNC shSENP3 IRF4/
- SENP3 TAM WB/WB-Figure4/B M0 M2 EndoIP/2023-02-16 ─┌╘┤IP shNC shSENP3 IRF4/INPUT IRF4/
- SENP3 TAM WB/WB-Figure4/B M0 M2 EndoIP/2023-02-16 ─┌╘┤IP shNC shSENP3 IRF4/INPUT IRF4/NPUT IRF4  0.5S 0216.Tif
- SENP3 TAM WB/WB-Figure4/B M0 M2 EndoIP/2023-02-16 ─┌╘┤IP shNC shSENP3 IRF4/INPUT IRF4/NPUT IRF4  1S 0216.Tif
- SENP3 TAM WB/WB-Figure4/B M0 M2 EndoIP/2023-02-16 ─┌╘┤IP shNC shSENP3 IRF4/INPUT IRF4/NPUT IRF4  1S M 0216.Tif
- SENP3 TAM WB/WB-Figure4/B M0 M2 EndoIP/2023-02-16 ─┌╘┤IP shNC shSENP3 IRF4/INPUT IRF4/NPUT IRF4  2S 0216.Tif
- SENP3 TAM WB/WB-Figure4/B M0 M2 EndoIP/2023-02-16 ─┌╘┤IP shNC shSENP3 IRF4/INPUT IRF4/NPUT IRF4  2S M 0216.Tif
- SENP3 TAM WB/WB-Figure4/B M0 M2 EndoIP/2023-02-16 ─┌╘┤IP shNC shSENP3 IRF4/INPUT IRF4/NPUT IRF4 0.5S M 0216.Tif
- SENP3 TAM WB/WB-Figure4/B M0 M2 EndoIP/2023-02-16 ─┌╘┤IP shNC shSENP3 IRF4/INPUT IRF4/NPUT IRF4 0.7S 0216.Tif
- SENP3 TAM WB/WB-Figure4/B M0 M2 EndoIP/2023-02-16 ─┌╘┤IP shNC shSENP3 IRF4/INPUT IRF4/NPUT IRF4 0.7S M 0216.Tif
- SENP3 TAM WB/WB-Figure4/B M0 M2 EndoIP/2023-02-16 ─┌╘┤IP shNC shSENP3 IRF4/INPUT IRF4/NPUT IRF4 0.8S 0216.Tif
- SENP3 TAM WB/WB-Figure4/B M0 M2 EndoIP/2023-02-16 ─┌╘┤IP shNC shSENP3 IRF4/INPUT IRF4/NPUT IRF4 0.8S M 0216.Tif
- SENP3 TAM WB/WB-Figure4/B M0 M2 EndoIP/2023-02-16 ─┌╘┤IP shNC shSENP3 IRF4/INPUT SENP3/
- SENP3 TAM WB/WB-Figure4/B M0 M2 EndoIP/2023-02-16 ─┌╘┤IP shNC shSENP3 IRF4/INPUT SENP3/INPUT SENP3 10S 0216.Tif
- SENP3 TAM WB/WB-Figure4/B M0 M2 EndoIP/2023-02-16 ─┌╘┤IP shNC shSENP3 IRF4/INPUT SENP3/INPUT SENP3 10S M 0216.Tif
- SENP3 TAM WB/WB-Figure4/B M0 M2 EndoIP/2023-02-16 ─┌╘┤IP shNC shSENP3 IRF4/INPUT SENP3/INPUT SENP3 11S 0216.Tif
- SENP3 TAM WB/WB-Figure4/B M0 M2 EndoIP/2023-02-16 ─┌╘┤IP shNC shSENP3 IRF4/INPUT SENP3/INPUT SENP3 11S M 0216.Tif
- SENP3 TAM WB/WB-Figure4/B M0 M2 EndoIP/2023-02-16 ─┌╘┤IP shNC shSENP3 IRF4/INPUT SENP3/INPUT SENP3 3S 0216.Tif
- SENP3 TAM WB/WB-Figure4/B M0 M2 EndoIP/2023-02-16 ─┌╘┤IP shNC shSENP3 IRF4/INPUT SENP3/INPUT SENP3 3S M 0216.Tif
- SENP3 TAM WB/WB-Figure4/B M0 M2 EndoIP/2023-02-16 ─┌╘┤IP shNC shSENP3 IRF4/INPUT SUMO23/
- SENP3 TAM WB/WB-Figure4/B M0 M2 EndoIP/2023-02-16 ─┌╘┤IP shNC shSENP3 IRF4/INPUT SUMO23/INPUT SUMO23 0.3S 0216.Tif
- SENP3 TAM WB/WB-Figure4/B M0 M2 EndoIP/2023-02-16 ─┌╘┤IP shNC shSENP3 IRF4/INPUT SUMO23/INPUT SUMO23 0.3S M 0216.Tif
- SENP3 TAM WB/WB-Figure4/B M0 M2 EndoIP/2023-02-16 ─┌╘┤IP shNC shSENP3 IRF4/INPUT SUMO23/INPUT SUMO23 0.5S 0216.Tif
- SENP3 TAM WB/WB-Figure4/B M0 M2 EndoIP/2023-02-16 ─┌╘┤IP shNC shSENP3 IRF4/INPUT SUMO23/INPUT SUMO23 0.5S M 0216.Tif
- SENP3 TAM WB/WB-Figure4/B M0 M2 EndoIP/2023-02-16 ─┌╘┤IP shNC shSENP3 IRF4/INPUT SUMO23/INPUT SUMO23 0.7S 0216.Tif
- SENP3 TAM WB/WB-Figure4/B M0 M2 EndoIP/2023-02-16 ─┌╘┤IP shNC shSENP3 IRF4/INPUT SUMO23/INPUT SUMO23 0.7S M 0216.Tif
- SENP3 TAM WB/WB-Figure4/B M0 M2 EndoIP/2023-02-16 ─┌╘┤IP shNC shSENP3 IRF4/INPUT SUMO23/INPUT SUMO23 1.5S 0216.Tif
- SENP3 TAM WB/WB-Figure4/B M0 M2 EndoIP/2023-02-16 ─┌╘┤IP shNC shSENP3 IRF4/INPUT SUMO23/INPUT SUMO23 1.5S M 0216.Tif
- SENP3 TAM WB/WB-Figure4/B M0 M2 EndoIP/2023-02-16 ─┌╘┤IP shNC shSENP3 IRF4/INPUT SUMO23/INPUT SUMO23 1S 0216.Tif
- SENP3 TAM WB/WB-Figure4/B M0 M2 EndoIP/2023-02-16 ─┌╘┤IP shNC shSENP3 IRF4/INPUT SUMO23/INPUT SUMO23 1S M 0216.Tif
- SENP3 TAM WB/WB-Figure4/B M0 M2 EndoIP/2023-02-16 ─┌╘┤IP shNC shSENP3 IRF4/INPUT SUMO23/INPUT SUMO23 7.3S 0216.Tif
- SENP3 TAM WB/WB-Figure4/B M0 M2 EndoIP/2023-02-16 ─┌╘┤IP shNC shSENP3 IRF4/INPUT SUMO23/INPUT SUMO23 7.3S M 0216.Tif
- SENP3 TAM WB/WB-Figure4/B M0 M2 EndoIP/2023-02-16 ─┌╘┤IP shNC shSENP3 IRF4/IP IRF4/
- SENP3 TAM WB/WB-Figure4/B M0 M2 EndoIP/2023-02-16 ─┌╘┤IP shNC shSENP3 IRF4/IP IRF4/IP IRF4 1.9S 0216.Tif
- SENP3 TAM WB/WB-Figure4/B M0 M2 EndoIP/2023-02-16 ─┌╘┤IP shNC shSENP3 IRF4/IP IRF4/IP IRF4 1.9S M 0216.Tif
- SENP3 TAM WB/WB-Figure4/B M0 M2 EndoIP/2023-02-16 ─┌╘┤IP shNC shSENP3 IRF4/IP IRF4/IP IRF4 2.1S 0216.Tif
- SENP3 TAM WB/WB-Figure4/B M0 M2 EndoIP/2023-02-16 ─┌╘┤IP shNC shSENP3 IRF4/IP IRF4/IP IRF4 2.1S M 0216.Tif
- SENP3 TAM WB/WB-Figure4/B M0 M2 EndoIP/2023-02-16 ─┌╘┤IP shNC shSENP3 IRF4/IP IRF4/IP IRF4 2.2S 0216.Tif
- SENP3 TAM WB/WB-Figure4/B M0 M2 EndoIP/2023-02-16 ─┌╘┤IP shNC shSENP3 IRF4/IP IRF4/IP IRF4 2.2S M 0216.Tif
- SENP3 TAM WB/WB-Figure4/B M0 M2 EndoIP/2023-02-16 ─┌╘┤IP shNC shSENP3 IRF4/IP IRF4/IP IRF4 5.8S 0216.Tif
- SENP3 TAM WB/WB-Figure4/B M0 M2 EndoIP/2023-02-16 ─┌╘┤IP shNC shSENP3 IRF4/IP IRF4/IP IRF4 5.8S M 0216.Tif
- SENP3 TAM WB/WB-Figure4/B M0 M2 EndoIP/2023-02-16 ─┌╘┤IP shNC shSENP3 IRF4/IP SUMO23/
- SENP3 TAM WB/WB-Figure4/B M0 M2 EndoIP/2023-02-16 ─┌╘┤IP shNC shSENP3 IRF4/IP SUMO23/IP SUMO23 20S 0216.Tif
- SENP3 TAM WB/WB-Figure4/B M0 M2 EndoIP/2023-02-16 ─┌╘┤IP shNC shSENP3 IRF4/IP SUMO23/IP SUMO23 20S M 0216.Tif
- SENP3 TAM WB/WB-Figure4/B M0 M2 EndoIP/2023-02-16 ─┌╘┤IP shNC shSENP3 IRF4/IP SUMO23/IP SUMO23 40S 0216.Tif
- SENP3 TAM WB/WB-Figure4/B M0 M2 EndoIP/2023-02-16 ─┌╘┤IP shNC shSENP3 IRF4/IP SUMO23/IP SUMO23 40S M 0216.Tif
- SENP3 TAM WB/WB-Figure4/B M0 M2 EndoIP/2023-02-16 ─┌╘┤IP shNC shSENP3 IRF4/IP SUMO23/IP SUMO23 4S 0216.Tif
- SENP3 TAM WB/WB-Figure4/B M0 M2 EndoIP/2023-02-16 ─┌╘┤IP shNC shSENP3 IRF4/IP SUMO23/IP SUMO23 4S M 0216.Tif
- SENP3 TAM WB/WB-Figure4/B M0 M2 EndoIP/2023-02-18 ─┌╘┤IP shNC shSENP3 IRF4/
- SENP3 TAM WB/WB-Figure4/B M0 M2 EndoIP/2023-02-18 ─┌╘┤IP shNC shSENP3 IRF4/INPUT ACT 0222/
- SENP3 TAM WB/WB-Figure4/B M0 M2 EndoIP/2023-02-18 ─┌╘┤IP shNC shSENP3 IRF4/INPUT ACT 0222/INPUT ACT 0.8S 0222.Tif
- SENP3 TAM WB/WB-Figure4/B M0 M2 EndoIP/2023-02-18 ─┌╘┤IP shNC shSENP3 IRF4/INPUT ACT 0222/INPUT ACT 0.8S M 0222.Tif
- SENP3 TAM WB/WB-Figure4/B M0 M2 EndoIP/2023-02-18 ─┌╘┤IP shNC shSENP3 IRF4/INPUT ACT 0222/INPUT ACT 1.1S 0222.Tif
- SENP3 TAM WB/WB-Figure4/B M0 M2 EndoIP/2023-02-18 ─┌╘┤IP shNC shSENP3 IRF4/INPUT ACT 0222/INPUT ACT 1.1S M 0222.Tif
- SENP3 TAM WB/WB-Figure4/B M0 M2 EndoIP/2023-02-18 ─┌╘┤IP shNC shSENP3 IRF4/INPUT ACT 0225/
- SENP3 TAM WB/WB-Figure4/B M0 M2 EndoIP/2023-02-18 ─┌╘┤IP shNC shSENP3 IRF4/INPUT ACT 0225/INPUT ACT 0225 2S.Tif
- SENP3 TAM WB/WB-Figure4/B M0 M2 EndoIP/2023-02-18 ─┌╘┤IP shNC shSENP3 IRF4/INPUT ACT 0225/INPUT ACT 0225 M 2S.Tif
- SENP3 TAM WB/WB-Figure4/B M0 M2 EndoIP/2023-02-18 ─┌╘┤IP shNC shSENP3 IRF4/INPUT ACT/
- SENP3 TAM WB/WB-Figure4/B M0 M2 EndoIP/2023-02-18 ─┌╘┤IP shNC shSENP3 IRF4/INPUT ACT/INPUT ACT 0.3S 0221.Tif
- SENP3 TAM WB/WB-Figure4/B M0 M2 EndoIP/2023-02-18 ─┌╘┤IP shNC shSENP3 IRF4/INPUT ACT/INPUT ACT 0.3S M 0221.Tif
- SENP3 TAM WB/WB-Figure4/B M0 M2 EndoIP/2023-02-18 ─┌╘┤IP shNC shSENP3 IRF4/INPUT ACT/INPUT ACT 0.6S 0221.Tif
- SENP3 TAM WB/WB-Figure4/B M0 M2 EndoIP/2023-02-18 ─┌╘┤IP shNC shSENP3 IRF4/INPUT ACT/INPUT ACT 0.6S M 0221.Tif
- SENP3 TAM WB/WB-Figure4/B M0 M2 EndoIP/2023-02-18 ─┌╘┤IP shNC shSENP3 IRF4/INPUT IRF4 0225/
- SENP3 TAM WB/WB-Figure4/B M0 M2 EndoIP/2023-02-18 ─┌╘┤IP shNC shSENP3 IRF4/INPUT IRF4/
- SENP3 TAM WB/WB-Figure4/B M0 M2 EndoIP/2023-02-18 ─┌╘┤IP shNC shSENP3 IRF4/INPUT IRF4/INPUT IRF4 0.2S 0218.Tif
- SENP3 TAM WB/WB-Figure4/B M0 M2 EndoIP/2023-02-18 ─┌╘┤IP shNC shSENP3 IRF4/INPUT IRF4/INPUT IRF4 0.2S M 0218.Tif
- SENP3 TAM WB/WB-Figure4/B M0 M2 EndoIP/2023-02-18 ─┌╘┤IP shNC shSENP3 IRF4/INPUT IRF4/INPUT IRF4 0.4S 0218.Tif
- SENP3 TAM WB/WB-Figure4/B M0 M2 EndoIP/2023-02-18 ─┌╘┤IP shNC shSENP3 IRF4/INPUT IRF4/INPUT IRF4 0.4S M 0218.Tif
- SENP3 TAM WB/WB-Figure4/B M0 M2 EndoIP/2023-02-18 ─┌╘┤IP shNC shSENP3 IRF4/INPUT IRF4/INPUT IRF4 0.6S 0218.Tif
- SENP3 TAM WB/WB-Figure4/B M0 M2 EndoIP/2023-02-18 ─┌╘┤IP shNC shSENP3 IRF4/INPUT IRF4/INPUT IRF4 0.6S M 0218.Tif
- SENP3 TAM WB/WB-Figure4/B M0 M2 EndoIP/2023-02-18 ─┌╘┤IP shNC shSENP3 IRF4/INPUT IRF4/INPUT IRF4 0.8S 0218.Tif
- SENP3 TAM WB/WB-Figure4/B M0 M2 EndoIP/2023-02-18 ─┌╘┤IP shNC shSENP3 IRF4/INPUT IRF4/INPUT IRF4 0.8S M 0218.Tif
- SENP3 TAM WB/WB-Figure4/B M0 M2 EndoIP/2023-02-18 ─┌╘┤IP shNC shSENP3 IRF4/INPUT IRF4/INPUT IRF4 1.2S 0218.Tif
- SENP3 TAM WB/WB-Figure4/B M0 M2 EndoIP/2023-02-18 ─┌╘┤IP shNC shSENP3 IRF4/INPUT IRF4/INPUT IRF4 1.2S M 0218.Tif
- SENP3 TAM WB/WB-Figure4/B M0 M2 EndoIP/2023-02-18 ─┌╘┤IP shNC shSENP3 IRF4/INPUT IRF4/INPUT IRF4 1.4S 0218.Tif
- SENP3 TAM WB/WB-Figure4/B M0 M2 EndoIP/2023-02-18 ─┌╘┤IP shNC shSENP3 IRF4/INPUT IRF4/INPUT IRF4 1.4S M 0218.Tif
- SENP3 TAM WB/WB-Figure4/B M0 M2 EndoIP/2023-02-18 ─┌╘┤IP shNC shSENP3 IRF4/INPUT IRF4/INPUT IRF4 1.6S 0218.Tif
- SENP3 TAM WB/WB-Figure4/B M0 M2 EndoIP/2023-02-18 ─┌╘┤IP shNC shSENP3 IRF4/INPUT IRF4/INPUT IRF4 1.6S M 0218.Tif
- SENP3 TAM WB/WB-Figure4/B M0 M2 EndoIP/2023-02-18 ─┌╘┤IP shNC shSENP3 IRF4/INPUT IRF4/INPUT IRF4 1.8S 0218.Tif
- SENP3 TAM WB/WB-Figure4/B M0 M2 EndoIP/2023-02-18 ─┌╘┤IP shNC shSENP3 IRF4/INPUT IRF4/INPUT IRF4 1.8S M 0218.Tif
- SENP3 TAM WB/WB-Figure4/B M0 M2 EndoIP/2023-02-18 ─┌╘┤IP shNC shSENP3 IRF4/INPUT IRF4/INPUT IRF4 1S 0218.Tif
- SENP3 TAM WB/WB-Figure4/B M0 M2 EndoIP/2023-02-18 ─┌╘┤IP shNC shSENP3 IRF4/INPUT IRF4/INPUT IRF4 1S M 0218.Tif
- SENP3 TAM WB/WB-Figure4/B M0 M2 EndoIP/2023-02-18 ─┌╘┤IP shNC shSENP3 IRF4/INPUT SENP3 0225/
- SENP3 TAM WB/WB-Figure4/B M0 M2 EndoIP/2023-02-18 ─┌╘┤IP shNC shSENP3 IRF4/INPUT SENP3 0225/INPUT SENP3 40S 0225.Tif
- SENP3 TAM WB/WB-Figure4/B M0 M2 EndoIP/2023-02-18 ─┌╘┤IP shNC shSENP3 IRF4/INPUT SENP3 0225/INPUT SENP3 40S M 0225.Tif
- SENP3 TAM WB/WB-Figure4/B M0 M2 EndoIP/2023-02-18 ─┌╘┤IP shNC shSENP3 IRF4/INPUT SUMO23 0221/
- SENP3 TAM WB/WB-Figure4/B M0 M2 EndoIP/2023-02-18 ─┌╘┤IP shNC shSENP3 IRF4/INPUT SUMO23 0221/INPUT SUMO23 10S 0221.Tif
- SENP3 TAM WB/WB-Figure4/B M0 M2 EndoIP/2023-02-18 ─┌╘┤IP shNC shSENP3 IRF4/INPUT SUMO23 0221/INPUT SUMO23 10S M 0221.Tif
- SENP3 TAM WB/WB-Figure4/B M0 M2 EndoIP/2023-02-18 ─┌╘┤IP shNC shSENP3 IRF4/INPUT SUMO23 0221/INPUT SUMO23 1S 0221.Tif
- SENP3 TAM WB/WB-Figure4/B M0 M2 EndoIP/2023-02-18 ─┌╘┤IP shNC shSENP3 IRF4/INPUT SUMO23 0221/INPUT SUMO23 1S M 0221.Tif
- SENP3 TAM WB/WB-Figure4/B M0 M2 EndoIP/2023-02-18 ─┌╘┤IP shNC shSENP3 IRF4/INPUT SUMO23 0221/INPUT SUMO23 7S 0221.Tif
- SENP3 TAM WB/WB-Figure4/B M0 M2 EndoIP/2023-02-18 ─┌╘┤IP shNC shSENP3 IRF4/INPUT SUMO23 0221/INPUT SUMO23 7S M 0221.Tif
- SENP3 TAM WB/WB-Figure4/B M0 M2 EndoIP/2023-02-18 ─┌╘┤IP shNC shSENP3 IRF4/INPUT SUMO23 0222/
- SENP3 TAM WB/WB-Figure4/B M0 M2 EndoIP/2023-02-18 ─┌╘┤IP shNC shSENP3 IRF4/INPUT SUMO23 0222/INPUT SUMO23 2S 0222.Tif
- SENP3 TAM WB/WB-Figure4/B M0 M2 EndoIP/2023-02-18 ─┌╘┤IP shNC shSENP3 IRF4/INPUT SUMO23 0222/INPUT SUMO23 2S M 0222.Tif
- SENP3 TAM WB/WB-Figure4/B M0 M2 EndoIP/2023-02-18 ─┌╘┤IP shNC shSENP3 IRF4/INPUT SUMO23 0222/INPUT SUMO23 3S 0222.Tif
- SENP3 TAM WB/WB-Figure4/B M0 M2 EndoIP/2023-02-18 ─┌╘┤IP shNC shSENP3 IRF4/INPUT SUMO23 0222/INPUT SUMO23 3S M 0222.Tif
- SENP3 TAM WB/WB-Figure4/B M0 M2 EndoIP/2023-02-18 ─┌╘┤IP shNC shSENP3 IRF4/INPUT SUMO23 0222/INPUT SUMO23 5S 0222.Tif
- SENP3 TAM WB/WB-Figure4/B M0 M2 EndoIP/2023-02-18 ─┌╘┤IP shNC shSENP3 IRF4/INPUT SUMO23 0222/INPUT SUMO23 5S M 0222.Tif
- SENP3 TAM WB/WB-Figure4/B M0 M2 EndoIP/2023-02-18 ─┌╘┤IP shNC shSENP3 IRF4/INPUT SUMO23 0222/INPUT SUMO23 7S 0222.Tif
- SENP3 TAM WB/WB-Figure4/B M0 M2 EndoIP/2023-02-18 ─┌╘┤IP shNC shSENP3 IRF4/INPUT SUMO23 0222/INPUT SUMO23 7S M 0222.Tif
- SENP3 TAM WB/WB-Figure4/B M0 M2 EndoIP/2023-02-18 ─┌╘┤IP shNC shSENP3 IRF4/INPUT SUMO23/
- SENP3 TAM WB/WB-Figure4/B M0 M2 EndoIP/2023-02-18 ─┌╘┤IP shNC shSENP3 IRF4/INPUT SUMO23/INPUT SUMO23 3S 0218.Tif
- SENP3 TAM WB/WB-Figure4/B M0 M2 EndoIP/2023-02-18 ─┌╘┤IP shNC shSENP3 IRF4/INPUT SUMO23/INPUT SUMO23 3S M 0218.Tif
- SENP3 TAM WB/WB-Figure4/B M0 M2 EndoIP/2023-02-18 ─┌╘┤IP shNC shSENP3 IRF4/INPUT SUMO23/INPUT SUMO23 5S 0218.Tif
- SENP3 TAM WB/WB-Figure4/B M0 M2 EndoIP/2023-02-18 ─┌╘┤IP shNC shSENP3 IRF4/INPUT SUMO23/INPUT SUMO23 5S M 0218.Tif
- SENP3 TAM WB/WB-Figure4/B M0 M2 EndoIP/2023-02-18 ─┌╘┤IP shNC shSENP3 IRF4/IP IRF4 0221/
- SENP3 TAM WB/WB-Figure4/B M0 M2 EndoIP/2023-02-18 ─┌╘┤IP shNC shSENP3 IRF4/IP IRF4 0221/IP IRF4 0.4S 0221.Tif
- SENP3 TAM WB/WB-Figure4/B M0 M2 EndoIP/2023-02-18 ─┌╘┤IP shNC shSENP3 IRF4/IP IRF4 0221/IP IRF4 0.4S M 0221.Tif
- SENP3 TAM WB/WB-Figure4/B M0 M2 EndoIP/2023-02-18 ─┌╘┤IP shNC shSENP3 IRF4/IP IRF4 0221/IP IRF4 0.5S 0221.Tif
- SENP3 TAM WB/WB-Figure4/B M0 M2 EndoIP/2023-02-18 ─┌╘┤IP shNC shSENP3 IRF4/IP IRF4 0221/IP IRF4 0.5S M 0221.Tif
- SENP3 TAM WB/WB-Figure4/B M0 M2 EndoIP/2023-02-18 ─┌╘┤IP shNC shSENP3 IRF4/IP IRF4 0221/IP IRF4 1.5S 0221.Tif
- SENP3 TAM WB/WB-Figure4/B M0 M2 EndoIP/2023-02-18 ─┌╘┤IP shNC shSENP3 IRF4/IP IRF4 0221/IP IRF4 1.5S M 0221.Tif
- SENP3 TAM WB/WB-Figure4/B M0 M2 EndoIP/2023-02-18 ─┌╘┤IP shNC shSENP3 IRF4/IP IRF4 0221/IP IRF4 1S 0221.Tif
- SENP3 TAM WB/WB-Figure4/B M0 M2 EndoIP/2023-02-18 ─┌╘┤IP shNC shSENP3 IRF4/IP IRF4 0221/IP IRF4 1S M 0221.Tif
- SENP3 TAM WB/WB-Figure4/B M0 M2 EndoIP/2023-02-18 ─┌╘┤IP shNC shSENP3 IRF4/IP IRF4 0221/IP IRF4 2.5S 0221.Tif
- SENP3 TAM WB/WB-Figure4/B M0 M2 EndoIP/2023-02-18 ─┌╘┤IP shNC shSENP3 IRF4/IP IRF4 0221/IP IRF4 2.5S M 0221.Tif
- SENP3 TAM WB/WB-Figure4/B M0 M2 EndoIP/2023-02-18 ─┌╘┤IP shNC shSENP3 IRF4/IP IRF4 0221/IP IRF4 2S 0221.Tif
- SENP3 TAM WB/WB-Figure4/B M0 M2 EndoIP/2023-02-18 ─┌╘┤IP shNC shSENP3 IRF4/IP IRF4 0221/IP IRF4 2S M 0221.Tif
- SENP3 TAM WB/WB-Figure4/B M0 M2 EndoIP/2023-02-18 ─┌╘┤IP shNC shSENP3 IRF4/IP IRF4 0221/IP IRF4 3S 0221.Tif
- SENP3 TAM WB/WB-Figure4/B M0 M2 EndoIP/2023-02-18 ─┌╘┤IP shNC shSENP3 IRF4/IP IRF4 0221/IP IRF4 3S M 0221.Tif
- SENP3 TAM WB/WB-Figure4/B M0 M2 EndoIP/2023-02-18 ─┌╘┤IP shNC shSENP3 IRF4/IP IRF4 0222/
- SENP3 TAM WB/WB-Figure4/B M0 M2 EndoIP/2023-02-18 ─┌╘┤IP shNC shSENP3 IRF4/IP IRF4 0222/IP IRF4 10S 0222.Tif
- SENP3 TAM WB/WB-Figure4/B M0 M2 EndoIP/2023-02-18 ─┌╘┤IP shNC shSENP3 IRF4/IP IRF4 0222/IP IRF4 10S M 0222.Tif
- SENP3 TAM WB/WB-Figure4/B M0 M2 EndoIP/2023-02-18 ─┌╘┤IP shNC shSENP3 IRF4/IP IRF4 0222/IP IRF4 5S 0222.Tif
- SENP3 TAM WB/WB-Figure4/B M0 M2 EndoIP/2023-02-18 ─┌╘┤IP shNC shSENP3 IRF4/IP IRF4 0222/IP IRF4 5S M 0222.Tif
- SENP3 TAM WB/WB-Figure4/B M0 M2 EndoIP/2023-02-18 ─┌╘┤IP shNC shSENP3 IRF4/IP IRF4 0222/IP IRF4 6S 0222.Tif
- SENP3 TAM WB/WB-Figure4/B M0 M2 EndoIP/2023-02-18 ─┌╘┤IP shNC shSENP3 IRF4/IP IRF4 0222/IP IRF4 6S M 0222.Tif
- SENP3 TAM WB/WB-Figure4/B M0 M2 EndoIP/2023-02-18 ─┌╘┤IP shNC shSENP3 IRF4/IP IRF4 0222/IP IRF4 8S 0222.Tif
- SENP3 TAM WB/WB-Figure4/B M0 M2 EndoIP/2023-02-18 ─┌╘┤IP shNC shSENP3 IRF4/IP IRF4 0222/IP IRF4 8S M 0222.Tif
- SENP3 TAM WB/WB-Figure4/B M0 M2 EndoIP/2023-02-18 ─┌╘┤IP shNC shSENP3 IRF4/IP IRF4 0222/IP IRF4 9S 0222.Tif
- SENP3 TAM WB/WB-Figure4/B M0 M2 EndoIP/2023-02-18 ─┌╘┤IP shNC shSENP3 IRF4/IP IRF4 0222/IP IRF4 9S M 0222.Tif
- SENP3 TAM WB/WB-Figure4/B M0 M2 EndoIP/2023-02-18 ─┌╘┤IP shNC shSENP3 IRF4/IP IRF4 0224/
- SENP3 TAM WB/WB-Figure4/B M0 M2 EndoIP/2023-02-18 ─┌╘┤IP shNC shSENP3 IRF4/IP IRF4 0224/IP IRF4 0224 30S.Tif
- SENP3 TAM WB/WB-Figure4/B M0 M2 EndoIP/2023-02-18 ─┌╘┤IP shNC shSENP3 IRF4/IP IRF4 0224/IP IRF4 0224 50S.Tif
- SENP3 TAM WB/WB-Figure4/B M0 M2 EndoIP/2023-02-18 ─┌╘┤IP shNC shSENP3 IRF4/IP IRF4 0224/IP IRF4 0224 M 30S.Tif
- SENP3 TAM WB/WB-Figure4/B M0 M2 EndoIP/2023-02-18 ─┌╘┤IP shNC shSENP3 IRF4/IP IRF4 0224/IP IRF4 0224 M 50S.Tif
- SENP3 TAM WB/WB-Figure4/B M0 M2 EndoIP/2023-02-18 ─┌╘┤IP shNC shSENP3 IRF4/IP IRF4/
- SENP3 TAM WB/WB-Figure4/B M0 M2 EndoIP/2023-02-18 ─┌╘┤IP shNC shSENP3 IRF4/IP IRF4/IP IRF4 1.5S 0218.Tif
- SENP3 TAM WB/WB-Figure4/B M0 M2 EndoIP/2023-02-18 ─┌╘┤IP shNC shSENP3 IRF4/IP IRF4/IP IRF4 1.5S M 0218.Tif
- SENP3 TAM WB/WB-Figure4/B M0 M2 EndoIP/2023-02-18 ─┌╘┤IP shNC shSENP3 IRF4/IP IRF4/IP IRF4 10S 0218.Tif
- SENP3 TAM WB/WB-Figure4/B M0 M2 EndoIP/2023-02-18 ─┌╘┤IP shNC shSENP3 IRF4/IP IRF4/IP IRF4 10S M 0218.Tif
- SENP3 TAM WB/WB-Figure4/B M0 M2 EndoIP/2023-02-18 ─┌╘┤IP shNC shSENP3 IRF4/IP IRF4/IP IRF4 12S 0218.Tif
- SENP3 TAM WB/WB-Figure4/B M0 M2 EndoIP/2023-02-18 ─┌╘┤IP shNC shSENP3 IRF4/IP IRF4/IP IRF4 12S M 0218.Tif
- SENP3 TAM WB/WB-Figure4/B M0 M2 EndoIP/2023-02-18 ─┌╘┤IP shNC shSENP3 IRF4/IP IRF4/IP IRF4 2S 0218.Tif
- SENP3 TAM WB/WB-Figure4/B M0 M2 EndoIP/2023-02-18 ─┌╘┤IP shNC shSENP3 IRF4/IP IRF4/IP IRF4 2S M 0218.Tif
- SENP3 TAM WB/WB-Figure4/B M0 M2 EndoIP/2023-02-18 ─┌╘┤IP shNC shSENP3 IRF4/IP IRF4/IP IRF4 4.6S 0218.Tif
- SENP3 TAM WB/WB-Figure4/B M0 M2 EndoIP/2023-02-18 ─┌╘┤IP shNC shSENP3 IRF4/IP IRF4/IP IRF4 4.6S M 0218.Tif
- SENP3 TAM WB/WB-Figure4/B M0 M2 EndoIP/2023-02-18 ─┌╘┤IP shNC shSENP3 IRF4/IP IRF4/IP IRF4 4S 0218.Tif
- SENP3 TAM WB/WB-Figure4/B M0 M2 EndoIP/2023-02-18 ─┌╘┤IP shNC shSENP3 IRF4/IP IRF4/IP IRF4 4S M 0218.Tif
- SENP3 TAM WB/WB-Figure4/B M0 M2 EndoIP/2023-02-18 ─┌╘┤IP shNC shSENP3 IRF4/IP IRF4/IP IRF4 6S 0218.Tif
- SENP3 TAM WB/WB-Figure4/B M0 M2 EndoIP/2023-02-18 ─┌╘┤IP shNC shSENP3 IRF4/IP IRF4/IP IRF4 6S M 0218.Tif
- SENP3 TAM WB/WB-Figure4/B M0 M2 EndoIP/2023-02-18 ─┌╘┤IP shNC shSENP3 IRF4/IP IRF4/IP IRF4 8.6S 0218.Tif
- SENP3 TAM WB/WB-Figure4/B M0 M2 EndoIP/2023-02-18 ─┌╘┤IP shNC shSENP3 IRF4/IP IRF4/IP IRF4 8.6S M 0218.Tif
- SENP3 TAM WB/WB-Figure4/B M0 M2 EndoIP/2023-02-18 ─┌╘┤IP shNC shSENP3 IRF4/IP SUMO23 0221/
- SENP3 TAM WB/WB-Figure4/B M0 M2 EndoIP/2023-02-18 ─┌╘┤IP shNC shSENP3 IRF4/IP SUMO23 0221/IP SUMO23 11S 0221.Tif
- SENP3 TAM WB/WB-Figure4/B M0 M2 EndoIP/2023-02-18 ─┌╘┤IP shNC shSENP3 IRF4/IP SUMO23 0221/IP SUMO23 11S M 0221.Tif
- SENP3 TAM WB/WB-Figure4/B M0 M2 EndoIP/2023-02-18 ─┌╘┤IP shNC shSENP3 IRF4/IP SUMO23 0221/IP SUMO23 4S 0221.Tif
- SENP3 TAM WB/WB-Figure4/B M0 M2 EndoIP/2023-02-18 ─┌╘┤IP shNC shSENP3 IRF4/IP SUMO23 0221/IP SUMO23 4S M 0221.Tif
- SENP3 TAM WB/WB-Figure4/B M0 M2 EndoIP/2023-02-18 ─┌╘┤IP shNC shSENP3 IRF4/IP SUMO23 0221/IP SUMO23 8S 0221.Tif
- SENP3 TAM WB/WB-Figure4/B M0 M2 EndoIP/2023-02-18 ─┌╘┤IP shNC shSENP3 IRF4/IP SUMO23 0221/IP SUMO23 8S M 0221.Tif
- SENP3 TAM WB/WB-Figure4/B M0 M2 EndoIP/2023-02-18 ─┌╘┤IP shNC shSENP3 IRF4/IP SUMO23/
- SENP3 TAM WB/WB-Figure4/B M0 M2 EndoIP/2023-02-18 ─┌╘┤IP shNC shSENP3 IRF4/IP SUMO23/IP SUMO23 10S 0218.Tif
- SENP3 TAM WB/WB-Figure4/B M0 M2 EndoIP/2023-02-18 ─┌╘┤IP shNC shSENP3 IRF4/IP SUMO23/IP SUMO23 10S M 0218.Tif
- SENP3 TAM WB/WB-Figure4/B M0 M2 EndoIP/2023-02-18 ─┌╘┤IP shNC shSENP3 IRF4/IP SUMO23/IP SUMO23 1S 0218.Tif
- SENP3 TAM WB/WB-Figure4/B M0 M2 EndoIP/2023-02-18 ─┌╘┤IP shNC shSENP3 IRF4/IP SUMO23/IP SUMO23 1S M 0218.Tif
- SENP3 TAM WB/WB-Figure4/B M0 M2 EndoIP/2023-02-18 ─┌╘┤IP shNC shSENP3 IRF4/IP SUMO23/IP SUMO23 3S 0218.Tif
- SENP3 TAM WB/WB-Figure4/B M0 M2 EndoIP/2023-02-18 ─┌╘┤IP shNC shSENP3 IRF4/IP SUMO23/IP SUMO23 3S M 0218.Tif
- SENP3 TAM WB/WB-Figure4/B M0 M2 EndoIP/2023-02-18 ─┌╘┤IP shNC shSENP3 IRF4/IP SUMO23/IP SUMO23 5S 0218.Tif
- SENP3 TAM WB/WB-Figure4/B M0 M2 EndoIP/2023-02-18 ─┌╘┤IP shNC shSENP3 IRF4/IP SUMO23/IP SUMO23 5S M 0218.Tif
- SENP3 TAM WB/WB-Figure4/B M0 M2 EndoIP/2023-02-18 ─┌╘┤IP shNC shSENP3 IRF4/IP SUMO23/IP SUMO23 7S 0218.Tif
- SENP3 TAM WB/WB-Figure4/B M0 M2 EndoIP/2023-02-18 ─┌╘┤IP shNC shSENP3 IRF4/IP SUMO23/IP SUMO23 7S M 0218.Tif
- SENP3 TAM WB/WB-Figure4/B M0 M2 EndoIP/2023-02-18 ─┌╘┤IP shNC shSENP3 IRF4/IP SUMO23/IP SUMO23 8S 0218.Tif
- SENP3 TAM WB/WB-Figure4/B M0 M2 EndoIP/2023-02-18 ─┌╘┤IP shNC shSENP3 IRF4/IP SUMO23/IP SUMO23 8S M 0218.Tif
- SENP3 TAM WB/WB-Figure4/B M0 M2 EndoIP/2023-02-18 ─┌╘┤IP shNC shSENP3 IRF4/IP SUMO23/IP SUMO23 9S 0218.Tif
- SENP3 TAM WB/WB-Figure4/B M0 M2 EndoIP/2023-02-18 ─┌╘┤IP shNC shSENP3 IRF4/IP SUMO23/IP SUMO23 9S M 0218.Tif
- SENP3 TAM WB/WB-Figure4/B M0 M2 EndoIP/Figure 5A.psd
- SENP3 TAM WB/WB-Figure4/B M0 M2 EndoIP/Figure5A.ai
- SENP3 TAM WB/WB-Figure4/B M0 M2 EndoIP/Figure5A_╗¡░σ 1.tif
- SENP3 TAM WB/WB-Figure4/C IRF4 WT MUT Exo-IP/
- SENP3 TAM WB/WB-Figure4/C IRF4 WT MUT Exo-IP/Figure 5C.ai
- SENP3 TAM WB/WB-Figure4/C IRF4 WT MUT Exo-IP/Figure 5C.psd
- SENP3 TAM WB/WB-Figure4/C IRF4 WT MUT Exo-IP/Figure 5C-01.tif
- SENP3 TAM WB/WB-Figure4/C IRF4 WT MUT Exo-IP/IRF4 WT KR 4/
- SENP3 TAM WB/WB-Figure4/C IRF4 WT MUT Exo-IP/IRF4 WT KR 4/INPUT ACT/
- SENP3 TAM WB/WB-Figure4/C IRF4 WT MUT Exo-IP/IRF4 WT KR 4/INPUT ACT/INPUT ACTIN 2S 0123.Tif
- SENP3 TAM WB/WB-Figure4/C IRF4 WT MUT Exo-IP/IRF4 WT KR 4/INPUT ACT/INPUT ACTIN 2S m 0123.Tif
- SENP3 TAM WB/WB-Figure4/C IRF4 WT MUT Exo-IP/IRF4 WT KR 4/INPUT ACT/INPUT ACTIN 3S 0123.Tif
- SENP3 TAM WB/WB-Figure4/C IRF4 WT MUT Exo-IP/IRF4 WT KR 4/INPUT ACT/INPUT ACTIN 3S m 0123.Tif
- SENP3 TAM WB/WB-Figure4/C IRF4 WT MUT Exo-IP/IRF4 WT KR 4/INPUT FLAG IRF4/
- SENP3 TAM WB/WB-Figure4/C IRF4 WT MUT Exo-IP/IRF4 WT KR 4/INPUT FLAG IRF4/INPUT FLAG IRF4 1.8S 0120.Tif
[truncated: 236 more entries]
